# Supplementary material for: Viability of HepG2 and MCF-7 cells is not correlated with mitochondrial bioenergetics
Source: Sci Rep. 2023 Jul 4;13:10822. doi: 10.1038/s41598-023-37677-x (PMC10319846; doi:10.1038/s41598-023-37677-x)
Supplement: Supplementary file 12 — Supplementary Table 1. [file 41598_2023_37677_MOESM12_ESM.xlsx]

## Sheet: HEPG2
HEPG2
		Hoechst (+) PI (+) pSIVA (-)	Hoechst (+) PI (-) pSIVA (+)	Hoechst (+) PI (+) pSIVA (+)					Hoechst (+) PI (+) pSIVA (-)	Hoechst (+) PI (-) pSIVA (+)	Hoechst (+) PI (+) pSIVA (+)
Control +glc + gln	24 H	p<0.001	p<0.001	p<0.001			Control +glc -gln	24 H	p<0.001	p<0.001	p<0.001
	48 H	p<0.001	p<0.001	p<0.001				48 H	p<0.001	p<0.001	p<0.001
	72 H	p<0.001	p<0.001	p<0.001				72 H	p<0.001	p<0.001	p<0.001
Rot	24 H	p<0.001	p<0.001	p<0.001			Rot	24 H	p<0.001	p<0.001	p<0.001
	48 H	p<0.001	p<0.001	p<0.001				48 H	p<0.001	p<0.001	p<0.001
	72 H	p<0.001	p<0.001	p<0.001				72 H	p<0.001	N.S.	p<0.001
Pierc	24 H	p<0.001	p<0.001	p<0.001			Pierc	24 H	p<0.001	p<0.001	p<0.001
	48 H	p<0.001	p<0.001	p<0.001				48 H	p<0.001	p<0.001	p<0.001
	72 H	p<0.001	p<0.001	p<0.001				72 H	p<0.001	p<0.001	p<0.001
Atpn	24 H	p<0.001	p<0.001	p<0.001			Atpn	24 H	p<0.001	p<0.001	p<0.001
	48 H	p<0.001	p<0.001	p<0.001				48 H	p<0.001	p<0.001	p<0.001
	72 H	p<0.001	p<0.001	p<0.001				72 H	p<0.001	p<0.001	p<0.001
Myxo	24 H	p<0.001	p<0.001	p<0.001			Myxo	24 H	p<0.001	p<0.001	p<0.001
	48 H	p<0.001	p<0.001	p<0.001				48 H	p<0.001	p<0.001	p<0.001
	72 H	p<0.001	N.S.	N.S.				72 H	p<0.001	p<0.001	p<0.001
Azide	24 H	p<0.001	p<0.001	p<0.001			Azide	24 H	p<0.001	p<0.001	p<0.001
	48 H	N.S.	N.S.	N.S.				48 H	p<0.001	N.S.	p<0.001
	72 H	p<0.001	p<0.001	p<0.001				72 H	p<0.001	p<0.001	p<0.001
Olgm	24 H	p<0.001	p<0.001	p<0.001			Olgm	24 H	p<0.001	p<0.001	p<0.001
	48 H	p<0.001	p<0.001	p<0.001				48 H	p<0.001	p<0.001	p<0.001
	72 H	p<0.001	p<0.001	p<0.001				72 H	p<0.001	p<0.001	p<0.001
SF	24 H	p<0.001	p<0.001	p<0.001			SF	24 H	p<0.001	p<0.001	p<0.001
	48 H	p<0.001	p<0.001	p<0.001				48 H	p<0.001	p<0.001	p<0.001
	72 H	p<0.001	p<0.001	p<0.001				72 H	p<0.001	p<0.001	p<0.001
Hypox	24 H	p<0.001	p<0.001	p<0.001
	48 H	p<0.001	p<0.001	p<0.001
	72 H	p<0.001	p<0.001	p<0.001
